# Supplementary material for: Communicating Community-Based Public Health Surveillance: Lessons from Profiling Public Risk Perceptions of COVID-19 Wastewater Monitoring
Source: Int J Environ Res Public Health. 2025 Nov 25;22(12):1782. doi: 10.3390/ijerph22121782 (PMC12733286; doi:10.3390/ijerph22121782)
Supplement: Supplementary file 1 [file ijerph-22-01782-s001.zip]

Archive with 1 entries (1 files):
- ijerph-3950551-supplementary.pdf
